# Supplementary material for: Perceived Cardiovascular Disease Risk Following Preeclampsia: A Cross-Sectional Study
Source: Healthcare (Basel). 2023 Aug 21;11(16):2356. doi: 10.3390/healthcare11162356 (PMC10454291; doi:10.3390/healthcare11162356)
Supplement: Supplementary file 1 [file healthcare-11-02356-s001.zip]

Archive with 1 entries (1 files):
- healthcare-2472150-supplementary.pdf
